# Supplementary material for: Favorable Effect of High-Density Lipoprotein Cholesterol on Gastric Cancer Mortality by Sex and Treatment Modality
Source: Cancers (Basel). 2023 Apr 25;15(9):2463. doi: 10.3390/cancers15092463 (PMC10177473; doi:10.3390/cancers15092463)
Supplement: Supplementary file 1 [file cancers-15-02463-s001.zip]

Archive with 1 entries (1 files):
- cancers-2260328-supplementary.pdf
